# Supplementary material for: A soft selective sweep during rapid evolution of gentle behaviour in an Africanized honeybee
Source: Nat Commun. 2017 Nov 16;8:1550. doi: 10.1038/s41467-017-01800-0 (PMC5688081; doi:10.1038/s41467-017-01800-0)
Supplement: Supplementary file 4 — Supplementary Data 1 [file 41467_2017_1800_MOESM4_ESM.xlsx]

## Sheet: Dictionary
Amel3.2_ID	Gene identification numbers of candidate genes, IDs were incorporated from the current Amel3.2 gene model assembly at BeeBase.org
Dmel_ID	Gene identification number of the Drosophila melanogaster homologue to the gene
gene_name	Name of the Drosophila melanogaster homologue
n_hap	Number of target haplotypes that overlapped the gene model
width	if multiple haplotypes present, the average width (in base pairs) of the blocks; if only one haplotype present, the actual width is provided
width_se	if multiple haplotypes present, the standard error of the blocks
num_snp	Number of target SNPs within haplotypes that overlapped the gene model
GO_terms	Gene Ontology categories associated with each specific gene; shared terms are bolded
KEGG_terms	Kyoto Encyclopedia of Genes and Genomes categories associated with each specific gene
x_ref_Harpur et al., 2014	Vector cataloguing wether the gene was identified as being under positive selection in the source european honeybee populations as described by Harpur et al., 2014
x_ref_Alaux et al., 2009	Vector cataloguing wether the gene showed differences in levels of expression in a study of aggression by Alaux et al., 2009 where categorical states were assessed for both EHB and AHB individuals
x_ref_Alaux et al., 2009_groups	Vector describing those groups where expression was higher/lower for the gene. Groups taken from Alaux et al., 2009 and described as follows:
	G_COL	Colony genotype examined in guard honeybees
	F_COL	Colony genotype examined in forager honeybees
	S_COL	Colony genotype examined in soldier honeybees
	EHB	European Honeybee
	AHB	Africanized Honeybee
	IPA	Isoamyl acetate exposed group
	C	Control (non-exposure) group
x_ref_Chandrasekaran et al., 2011	Vector indicating transcription factors (TF) that demonstrated coexpression associations with the noted genes as defined by Chandrasekaran et al., 2011; Bold font indicates shared TFs.
	NOTE: GB55387, lilliputian is itself is a transcription factor, and also one of four top regulators
Amel3.2_ID
Dmel_ID
gene_name
n_hap
width
width_se
num_snp
x_ref_Harpur et al., 2014
x_ref_Alaux et al., 2009
x_ref_Alaux et al., 2009_groups
trn_tf
Amel3.2_ID
Dmel_ID
gene_name
n_hap
width
width_se
num_snp
x_ref_Harpur et al., 2014
x_ref_Alaux et al., 2009
x_ref_Alaux et al., 2009_groups
trn_tf
Amel3.2_ID
Dmel_ID
gene_name
n_hap
width
width_se
num_snp
x_ref_Harpur et al., 2014
x_ref_Alaux et al., 2009
x_ref_Alaux et al., 2009_groups
trn_tf
Amel3.2_ID
Dmel_ID
gene_name
n_hap
width
width_se
num_snp
x_ref_Harpur et al., 2014
x_ref_Alaux et al., 2009
x_ref_Alaux et al., 2009_groups
trn_tf
Amel3.2_ID
Dmel_ID
gene_name
n_hap
width
width_se
num_snp
x_ref_Harpur et al., 2014
x_ref_Alaux et al., 2009
x_ref_Alaux et al., 2009_groups
trn_tf
Amel3.2_ID
Dmel_ID
gene_name
n_hap
width
width_se
num_snp
x_ref_Harpur et al., 2014
x_ref_Alaux et al., 2009
x_ref_Alaux et al., 2009_groups
trn_tf
Amel3.2_ID
Dmel_ID
gene_name
n_hap
width
width_se
num_snp
x_ref_Harpur et al., 2014
x_ref_Alaux et al., 2009
x_ref_Alaux et al., 2009_groups
trn_tf
Amel3.2_ID
Dmel_ID
gene_name
n_hap
width
width_se
num_snp
x_ref_Harpur et al., 2014
x_ref_Alaux et al., 2009
x_ref_Alaux et al., 2009_groups
trn_tf
Amel3.2_ID
Dmel_ID
gene_name
n_hap
width
width_se
num_snp
x_ref_Harpur et al., 2014
x_ref_Alaux et al., 2009
x_ref_Alaux et al., 2009_groups
trn_tf
Amel3.2_ID
Dmel_ID
gene_name
n_hap
width
width_se
num_snp
x_ref_Harpur et al., 2014
x_ref_Alaux et al., 2009
x_ref_Alaux et al., 2009_groups
trn_tf
Amel3.2_ID
Dmel_ID
gene_name
n_hap
width
width_se
num_snp
x_ref_Harpur et al., 2014
x_ref_Alaux et al., 2009
x_ref_Alaux et al., 2009_groups
trn_tf
Amel3.2_ID
Dmel_ID
gene_name
n_hap
width
width_se
num_snp
x_ref_Harpur et al., 2014
x_ref_Alaux et al., 2009
x_ref_Alaux et al., 2009_groups
trn_tf
Amel3.2_ID
Dmel_ID
gene_name
n_hap
width
width_se
num_snp
x_ref_Harpur et al., 2014
x_ref_Alaux et al., 2009
x_ref_Alaux et al., 2009_groups
trn_tf
Amel3.2_ID
Dmel_ID
gene_name
n_hap
width
width_se
num_snp
x_ref_Harpur et al., 2014
x_ref_Alaux et al., 2009
x_ref_Alaux et al., 2009_groups
trn_tf
Amel3.2_ID
Dmel_ID
gene_name
n_hap
width
width_se
num_snp
x_ref_Harpur et al., 2014
x_ref_Alaux et al., 2009
x_ref_Alaux et al., 2009_groups
trn_tf
Amel3.2_ID
Dmel_ID
gene_name
n_hap
width
width_se
num_snp
x_ref_Harpur et al., 2014
x_ref_Alaux et al., 2009
x_ref_Alaux et al., 2009_groups
trn_tf
Amel3.2_ID
Dmel_ID
gene_name
n_hap
width
width_se
num_snp
x_ref_Harpur et al., 2014
x_ref_Alaux et al., 2009
x_ref_Alaux et al., 2009_groups
trn_tf
Amel3.2_ID
Dmel_ID
gene_name
n_hap
width
width_se
num_snp
x_ref_Harpur et al., 2014
x_ref_Alaux et al., 2009
x_ref_Alaux et al., 2009_groups
trn_tf
Amel3.2_ID
Dmel_ID
gene_name
n_hap
width
width_se
num_snp
x_ref_Harpur et al., 2014
x_ref_Alaux et al., 2009
x_ref_Alaux et al., 2009_groups
trn_tf
Amel3.2_ID
Dmel_ID
gene_name
n_hap
width
width_se
num_snp
x_ref_Harpur et al., 2014
x_ref_Alaux et al., 2009
x_ref_Alaux et al., 2009_groups
trn_tf
Amel3.2_ID
Dmel_ID
gene_name
n_hap
width
width_se
num_snp
x_ref_Harpur et al., 2014
x_ref_Alaux et al., 2009
x_ref_Alaux et al., 2009_groups
trn_tf
Amel3.2_ID
Dmel_ID
gene_name
n_hap
width
width_se
num_snp
x_ref_Harpur et al., 2014
x_ref_Alaux et al., 2009
x_ref_Alaux et al., 2009_groups
trn_tf
Amel3.2_ID
Dmel_ID
gene_name
n_hap
width
width_se
num_snp
x_ref_Harpur et al., 2014
x_ref_Alaux et al., 2009
x_ref_Alaux et al., 2009_groups
trn_tf
Amel3.2_ID
Dmel_ID
gene_name
n_hap
width
width_se
num_snp
x_ref_Harpur et al., 2014
x_ref_Alaux et al., 2009
x_ref_Alaux et al., 2009_groups
trn_tf
Amel3.2_ID
Dmel_ID
gene_name
n_hap
width
width_se
num_snp
x_ref_Harpur et al., 2014
x_ref_Alaux et al., 2009
x_ref_Alaux et al., 2009_groups
trn_tf
Amel3.2_ID
Dmel_ID
gene_name
n_hap
width
width_se
num_snp
x_ref_Harpur et al., 2014
x_ref_Alaux et al., 2009
x_ref_Alaux et al., 2009_groups
trn_tf
Amel3.2_ID
Dmel_ID
gene_name
n_hap
width
width_se
num_snp
x_ref_Harpur et al., 2014
x_ref_Alaux et al., 2009
x_ref_Alaux et al., 2009_groups
trn_tf
Amel3.2_ID
Dmel_ID
gene_name
n_hap
width
width_se
num_snp
x_ref_Harpur et al., 2014
x_ref_Alaux et al., 2009
x_ref_Alaux et al., 2009_groups
trn_tf
Amel3.2_ID
Dmel_ID
gene_name
n_hap
width
width_se
num_snp
x_ref_Harpur et al., 2014
x_ref_Alaux et al., 2009
x_ref_Alaux et al., 2009_groups
trn_tf
Amel3.2_ID
Dmel_ID
gene_name
n_hap
width
width_se
num_snp
x_ref_Harpur et al., 2014
x_ref_Alaux et al., 2009
x_ref_Alaux et al., 2009_groups
trn_tf
Amel3.2_ID
Dmel_ID
gene_name
n_hap
width
width_se
num_snp
x_ref_Harpur et al., 2014
x_ref_Alaux et al., 2009
x_ref_Alaux et al., 2009_groups
trn_tf
Amel3.2_ID
Dmel_ID
gene_name
n_hap
width
width_se
num_snp
x_ref_Harpur et al., 2014
x_ref_Alaux et al., 2009
x_ref_Alaux et al., 2009_groups
trn_tf
Amel3.2_ID
Dmel_ID
gene_name
n_hap
width
width_se
num_snp
x_ref_Harpur et al., 2014
x_ref_Alaux et al., 2009
x_ref_Alaux et al., 2009_groups
trn_tf
Amel3.2_ID
Dmel_ID
gene_name
n_hap
width
width_se
num_snp
x_ref_Harpur et al., 2014
x_ref_Alaux et al., 2009
x_ref_Alaux et al., 2009_groups
trn_tf
Amel3.2_ID
Dmel_ID
gene_name
n_hap
width
width_se
num_snp
x_ref_Harpur et al., 2014
x_ref_Alaux et al., 2009
x_ref_Alaux et al., 2009_groups
trn_tf
Amel3.2_ID
Dmel_ID
gene_name
n_hap
width
width_se
num_snp
x_ref_Harpur et al., 2014
x_ref_Alaux et al., 2009
x_ref_Alaux et al., 2009_groups
trn_tf
Amel3.2_ID
Dmel_ID
gene_name
n_hap
width
width_se
num_snp
x_ref_Harpur et al., 2014
x_ref_Alaux et al., 2009
x_ref_Alaux et al., 2009_groups
trn_tf
Amel3.2_ID
Dmel_ID
gene_name
n_hap
width
width_se
num_snp
x_ref_Harpur et al., 2014
x_ref_Alaux et al., 2009
x_ref_Alaux et al., 2009_groups
trn_tf
Amel3.2_ID
Dmel_ID
gene_name
n_hap
width
width_se
num_snp
x_ref_Harpur et al., 2014
x_ref_Alaux et al., 2009
x_ref_Alaux et al., 2009_groups
trn_tf
Amel3.2_ID
Dmel_ID
gene_name
n_hap
width
width_se
num_snp
x_ref_Harpur et al., 2014
x_ref_Alaux et al., 2009
x_ref_Alaux et al., 2009_groups
trn_tf
Amel3.2_ID
Dmel_ID
gene_name
n_hap
width
width_se
num_snp
x_ref_Harpur et al., 2014
x_ref_Alaux et al., 2009
x_ref_Alaux et al., 2009_groups
trn_tf
Amel3.2_ID
Dmel_ID
gene_name
n_hap
width
width_se
num_snp
x_ref_Harpur et al., 2014
x_ref_Alaux et al., 2009
x_ref_Alaux et al., 2009_groups
trn_tf
Amel3.2_ID
Dmel_ID
gene_name
n_hap
width
width_se
num_snp
x_ref_Harpur et al., 2014
x_ref_Alaux et al., 2009
x_ref_Alaux et al., 2009_groups
trn_tf
Amel3.2_ID
Dmel_ID
gene_name
n_hap
width
width_se
num_snp
x_ref_Harpur et al., 2014
x_ref_Alaux et al., 2009
x_ref_Alaux et al., 2009_groups
trn_tf
Amel3.2_ID
Dmel_ID
gene_name
n_hap
width
width_se
num_snp
x_ref_Harpur et al., 2014
x_ref_Alaux et al., 2009
x_ref_Alaux et al., 2009_groups
trn_tf
Amel3.2_ID
Dmel_ID
gene_name
n_hap
width
width_se
num_snp
x_ref_Harpur et al., 2014
x_ref_Alaux et al., 2009
x_ref_Alaux et al., 2009_groups
trn_tf
Amel3.2_ID
Dmel_ID
gene_name
n_hap
width
width_se
num_snp
x_ref_Harpur et al., 2014
x_ref_Alaux et al., 2009
x_ref_Alaux et al., 2009_groups
trn_tf
Amel3.2_ID
Dmel_ID
gene_name
n_hap
width
width_se
num_snp
x_ref_Harpur et al., 2014
x_ref_Alaux et al., 2009
x_ref_Alaux et al., 2009_groups
trn_tf
Amel3.2_ID
Dmel_ID
gene_name
n_hap
width
width_se
num_snp
x_ref_Harpur et al., 2014
x_ref_Alaux et al., 2009
x_ref_Alaux et al., 2009_groups
trn_tf
Amel3.2_ID
Dmel_ID
gene_name
n_hap
width
width_se
num_snp
x_ref_Harpur et al., 2014
x_ref_Alaux et al., 2009
x_ref_Alaux et al., 2009_groups
trn_tf
Amel3.2_ID
Dmel_ID
gene_name
n_hap
width
width_se
num_snp
x_ref_Harpur et al., 2014
x_ref_Alaux et al., 2009
x_ref_Alaux et al., 2009_groups
trn_tf
Amel3.2_ID
Dmel_ID
gene_name
n_hap
width
width_se
num_snp
x_ref_Harpur et al., 2014
x_ref_Alaux et al., 2009
x_ref_Alaux et al., 2009_groups
trn_tf
Amel3.2_ID
Dmel_ID
gene_name
n_hap
width
width_se
num_snp
x_ref_Harpur et al., 2014
x_ref_Alaux et al., 2009
x_ref_Alaux et al., 2009_groups
trn_tf
Amel3.2_ID
Dmel_ID
gene_name
n_hap
width
width_se
num_snp
x_ref_Harpur et al., 2014
x_ref_Alaux et al., 2009
x_ref_Alaux et al., 2009_groups
trn_tf
Amel3.2_ID
Dmel_ID
gene_name
n_hap
width
width_se
num_snp
x_ref_Harpur et al., 2014
x_ref_Alaux et al., 2009
x_ref_Alaux et al., 2009_groups
trn_tf
Amel3.2_ID
Dmel_ID
gene_name
n_hap
width
width_se
num_snp
x_ref_Harpur et al., 2014
x_ref_Alaux et al., 2009
x_ref_Alaux et al., 2009_groups
trn_tf
Amel3.2_ID
Dmel_ID
gene_name
n_hap
width
width_se
num_snp
x_ref_Harpur et al., 2014
x_ref_Alaux et al., 2009
x_ref_Alaux et al., 2009_groups
trn_tf
Amel3.2_ID
Dmel_ID
gene_name
n_hap
width
width_se
num_snp
x_ref_Harpur et al., 2014
x_ref_Alaux et al., 2009
x_ref_Alaux et al., 2009_groups
trn_tf
Amel3.2_ID
Dmel_ID
gene_name
n_hap
width
width_se
num_snp
x_ref_Harpur et al., 2014
x_ref_Alaux et al., 2009
x_ref_Alaux et al., 2009_groups
trn_tf
Amel3.2_ID
Dmel_ID
gene_name
n_hap
width
width_se
num_snp
x_ref_Harpur et al., 2014
x_ref_Alaux et al., 2009
x_ref_Alaux et al., 2009_groups
trn_tf
Amel3.2_ID
Dmel_ID
gene_name
n_hap
width
width_se
num_snp
x_ref_Harpur et al., 2014
x_ref_Alaux et al., 2009
x_ref_Alaux et al., 2009_groups
trn_tf
Amel3.2_ID
Dmel_ID
gene_name
n_hap
width
width_se
num_snp
x_ref_Harpur et al., 2014
x_ref_Alaux et al., 2009
x_ref_Alaux et al., 2009_groups
trn_tf
Amel3.2_ID
Dmel_ID
gene_name
n_hap
width
width_se
num_snp
x_ref_Harpur et al., 2014
x_ref_Alaux et al., 2009
x_ref_Alaux et al., 2009_groups
trn_tf

## Sheet: Gene Annotation Table
Amel3.2_ID	Dmel_ID	gene_name	n_hap	width	width_se	num_snp	GO_terms	KEGG_terms	x_ref_Harpur et al., 2014	x_ref_Alaux et al., 2009	x_ref_Alaux et al., 2009_groups	x_ref_Chandrasekaran et al., 2011
GB42783	FBgn0032673	Ptp36E	11	1077	29.15	12	GO:0004725|GO:0006470|GO:0016311|GO:0016791	NA	NA	NA	NA	NA
GB42728	FBgn0264255	para	8	1376	85.83	14	GO:0001518|GO:0005216|GO:0005248|GO:0006811|GO:0006814|GO:0016020|GO:0055085	K05388	NA	NA	NA	GB43179|GB44032|GB44656|GB44836|GB55012|GB55583
GB50405	NA	NA	4	450	110.61	5	GO:0005515|GO:0005856	K02374	NA	NA	NA	NA
GB40377	FBgn0038199	CCHa1	3	1104	99.12	3	NA	NA	NA	NA	NA	NA
GB40504	FBgn0032957	CG2225	3	2559	377.26	3	NA	NA	NA	NA	NA	NA
GB50509	NA	NA	3	183	44.21	5	GO:0005515	NA	(Harpur et al., 2014)	(Alaux et al., 2009)	G_COL:AHB<EHB|S_COL:AHB<EHB|F_COL:AHB<EHB	NA
GB50516	FBgn0036616	CG4893	3	308	58.08	4	NA	NA	NA	NA	NA	GB45540|GB47828|GB49869
GB50593	FBgn0041096	rols	3	1034	53.03	4	GO:0005515|GO:0008270	NA	NA	NA	NA	NA
GB53645	NA	NA	3	682	277.32	3	NA	NA	NA	NA	NA	NA
GB40520	NA	NA	2	731	378.3	2	NA	NA	NA	NA	NA	NA
GB42466	FBgn0031760	Tsp26A	2	849	346.48	2	GO:0016021	NA	NA	NA	NA	NA
GB52848	FBgn0030266	CG11122	2	967	365.57	2	GO:0003676|GO:0005622|GO:0008270	NA	NA	(Alaux et al., 2009)	G_COL:AHB>EHB	NA
GB53655	FBgn0034639	CG15673	2	1277	19.09	2	NA	NA	NA	NA	NA	NA
GB54690	FBgn0037676	CG8861	2	704	29.34	2	NA	K04008	NA	NA	NA	NA
GB40405	FBgn0003159	ptr	1	1476	NA	1	GO:0005057|GO:0007165	NA	NA	NA	NA	NA
GB40406	NA	NA	1	962	NA	3	NA	NA	NA	NA	NA	NA
GB42792	FBgn0038294	Mf	1	124	NA	1	NA	NA	NA	NA	NA	NA
GB42795	NA	NA	1	778	NA	1	NA	NA	(Harpur et al., 2014)	NA	NA	NA
GB44876	NA	NA	1	2245	NA	1	NA	NA	NA	(Alaux et al., 2009)	IPA>C	GB44259|GB47820
GB45064	NA	NA	1	766	NA	1	GO:0005515|GO:0016021	NA	(Harpur et al., 2014)	NA	NA	NA
GB45067	NA	NA	1	166	NA	1	NA	NA	NA	NA	NA	NA
GB45410	NA	NA	1	1916	NA	1	NA	NA	NA	NA	NA	NA
GB46524	NA	NA	1	918	NA	1	NA	NA	(Harpur et al., 2014)	NA	NA	NA
GB48472	FBgn0028433	Ggamma30A	1	518	NA	1	GO:0004871|GO:0005834|GO:0007186	K04547	NA	NA	NA	NA
GB49548	FBgn0011826	Pp2B-14D	1	511	NA	1	GO:0016787	K04348	NA	NA	NA	GB44836|GB47052
GB50376	NA	NA	1	920	NA	1	GO:0003676|GO:0008270	K14943	NA	NA	NA	NA
GB50510	FBgn0036391	CG17364	1	1719	NA	1	NA	NA	NA	NA	NA	NA
GB51887	NA	NA	1	1867	NA	1	NA	NA	NA	NA	NA	NA
GB52187	NA	NA	1	676	NA	1	NA	NA	NA	NA	NA	NA
GB52438	FBgn0013334	Sap47	1	800	NA	1	NA	NA	NA	NA	NA	GB41753|GB48366
GB53646	FBgn0003042	Pc	1	1412	NA	1	GO:0005634	K11453	NA	NA	NA	NA
GB53672	FBgn0014163	fax	1	1345	NA	1	NA	NA	NA	NA	NA	NA
GB53724	NA	NA	1	1223	NA	1	NA	NA	NA	NA	NA	NA
GB55387	FBgn0041111	lilli	1	848	NA	1	NA	K15194	(Harpur et al., 2014)	(Alaux et al., 2009)	Old>Young	NA
GB55786	FBgn0086674	Tango13	1	757	NA	1	NA	K01021	NA	(Alaux et al., 2009)	F_COL:AHB<EHB	GB47828|GB49869
