# Supplementary material for: A soft selective sweep during rapid evolution of gentle behaviour in an Africanized honeybee
Source: Nat Commun. 2017 Nov 16;8:1550. doi: 10.1038/s41467-017-01800-0 (PMC5688081; doi:10.1038/s41467-017-01800-0)
Supplement: Supplementary file 5 — Supplementary Data 2 [file 41467_2017_1800_MOESM5_ESM.xlsx]

## Sheet: Sheet1
Sample	bases_trimmed	error_rate	insert_size_standard_deviation	non-primary_alignments	maximum_length	reads_MQ0_percent	reads_mapped_and_paired	sequences	average_quality	insert_size_average	reads_mapped	reads_unmapped	reads_QC_failed	reads_duplicated_percent	reads_paired	1st_fragments	reads_MQ0	average_length	reads_mapped_and_paired_percent	bases_mapped	total_length	bases_mapped_(cigar)	bases_duplicated	pairs_with_other_orientation	mismatches	reads_properly_paired	inward_oriented_pairs	filtered_sequences	outward_oriented_pairs	reads_unmapped_percent	reads_QC_failed_percent	reads_properly_paired_percent	reads_paired_percent	reads_mapped_percent	raw_total_sequences	pairs_on_different_chromosomes	last_fragments	is_sorted	reads_duplicated
110MEX_WHAIPI005600-66_AHB	0	0.0197693	113.9	88862	100	4.91419	42872682	43913562	35.9	419.5	43181385	732177	0	14.1819	43913562	21956781	2157997	95	97.6297	4115542656	4179935048	4047883211	600679270	12849	80023783	35527922	20289616	0	179648	1.66731	0	80.9042	100	98.3327	43913562	791847	21956781	1	6227758
115MEX_WHAIPI005599-64_AHB	0	0.0197447	93.2	80251	100	4.99918	39464442	40516314	36	443	39788634	727680	0	7.2985	40516314	20258157	2025482	95	97.4038	3793068148	3857163198	3732088671	285384190	12321	73689005	32232544	18550792	0	168403	1.79602	0	79.5545	100	98.204	40516314	933180	20258157	1	2957084
11PR_WHAIPI005633-80_gAHB	0	0.0164715	144.9	108370	100	6.90695	41604804	42316092	36.1	343.2	41800001	516091	0	5.26727	42316092	21158046	2922751	95	98.3191	3980006873	4026158708	3912330460	215891888	17377	64441825	40533552	19587497	0	229046	1.21961	0	95.7876	100	98.7804	42316092	428910	21158046	1	2228904
12PR_WHAIPI005634-81_gAHB	0	0.016833	145.1	111456	100	6.28906	46767296	47594874	36.2	313	46973629	621245	0	5.48846	47594874	23797437	2993270	95	98.2612	4481660816	4537441119	4400087794	251744597	19223	74066709	45704758	21789789	0	301212	1.30528	0	96.0287	100	98.6947	47594874	431396	23797437	1	2612224
1PR_WHAIPI005630-74_gAHB	0	0.0165582	128.6	96248	100	5.76079	35761770	39345898	36.1	375.1	35964331	3381567	0	4.85333	39345898	19672949	2266634	95	90.8907	3425580256	3748657434	3354957370	183567398	16951	55552060	34812044	16852237	0	197370	8.59446	0	88.4769	100	91.4055	39345898	384590	19672949	1	1909586
20PR_WHAIPI005635-85_gAHB	0	0.0162813	144.7	137314	100	7.68758	40244956	40936150	36.1	348.7	40433694	502456	0	7.70872	40936150	20468075	3146998	95	98.3115	3846376450	3891016497	3776128030	304721135	19722	61480166	39255638	18804239	0	247205	1.22741	0	95.8948	100	98.7726	40936150	400479	20468075	1	3155654
26MEX_WHAIPI005629-73_AHB	0	0.0178584	142.1	102464	100	6.66046	43848280	44672998	36.3	300.4	44033912	639086	0	4.32627	44672998	22336499	2975428	95	98.1539	4193740435	4251008061	4100957805	185701626	12381	73236507	42706778	19878085	0	380732	1.43059	0	95.5986	100	98.5694	44672998	479905	22336499	1	1932674
2PR_WHAIPI005631-75_gAHB	0	0.0164571	139.4	92954	100	6.78603	35425814	36160226	36.2	327.3	35599272	560954	0	4.19029	36160226	18080113	2453844	95	97.969	3388074490	3438512673	3321727567	145696097	13863	54666010	34641072	16415530	0	254672	1.5513	0	95.7988	100	98.4487	36160226	314117	18080113	1	1515218
31PR_WHAIPI005636-90_gAHB	0	0.0177636	112.1	58367	100	5.28089	33750344	34617582	35.9	396.4	33988198	629384	0	5.92847	34617582	17308791	1828118	94	97.4948	3228809748	3284809789	3178053167	196314665	7737	56453830	30101954	16036244	0	145191	1.81811	0	86.9557	100	98.1819	34617582	541282	17308791	1	2052294
32PR_WHAIPI005637-92_gAHB	0	0.0175565	128.2	167910	100	5.45868	59640446	61187744	37.1	385.6	60002104	1185640	0	7.08856	61187744	30593872	3340043	97	97.4712	5853431137	5966085588	5752861511	425778426	16280	101000379	57398082	28120207	0	289980	1.93771	0	93.8065	100	98.0623	61187744	948446	30593872	1	4337328
33MEX_WHAIPI005628-72_AHB	0	0.0182765	152.7	105603	100	6.90588	39722462	40699332	36.1	321.9	39927718	771614	0	6.39213	40699332	20349666	2810649	94	97.5998	3790419688	3859453051	3704566680	250093688	8288	67706517	38100540	17634457	0	357316	1.89589	0	93.6147	100	98.1041	40699332	707461	20349666	1	2601554
33PR_WHAIPI005638-93_gAHB	0	0.0177426	88.5	93639	100	4.07299	51836854	53231128	36.9	442.9	52221155	1009973	0	7.59189	53231128	26615564	2168101	97	97.3807	5085617069	5180476887	5012844444	396803985	13968	88940852	43542224	24775189	0	181722	1.89734	0	81.7984	100	98.1027	53231128	818794	26615564	1	4041250
41PR_WHAIPI005640-97_gAHB	0	0.0178607	120.4	89247	100	5.03069	43478260	44632250	36.7	404.9	43751520	880730	0	9.24061	44632250	22316125	2245310	97	97.4144	4249364319	4332504486	4181557976	404003487	13743	74685546	41544772	20766791	0	170794	1.9733	0	93.0824	100	98.0267	44632250	626661	22316125	1	4124294
44PR_WHAIPI005639-95_gAHB	0	0.0170635	143.4	148017	100	7.28509	53605892	54746726	36	364.4	53891790	854936	0	8.50745	54746726	27373363	3988346	94	97.9162	5106195336	5182459421	5018181479	447893274	18474	85627574	52110134	25402001	0	282743	1.56162	0	95.184	100	98.4384	54746726	617546	27373363	1	4657548
52MEX_WHAIPI005627-71_AHB	0	0.0181897	126.5	106813	100	5.94611	43614358	44549576	35.9	385.5	43872136	677440	0	5.76296	44549576	22274788	2648965	95	97.9007	4174015501	4234296102	4101582223	246645132	13567	74606440	40919700	20535222	0	230124	1.52064	0	91.8521	100	98.4794	44549576	618935	22274788	1	2567374
7PR_WHAIPI005632-79_gAHB	0	0.0165561	136.8	114725	100	6.70819	49824700	50658618	36.3	285.1	50016867	641751	0	4.8648	50658618	25329309	3398278	95	98.3538	4763394197	4821201438	4666312941	235155674	18010	77256123	48790776	22434893	0	455507	1.26682	0	96.3129	100	98.7332	50658618	428032	25329309	1	2464442
B08_WHAIPI005557-26_EHB	0	0.013337	126.6	64319	100	7.36186	36112582	36941156	36	378.9	36323432	617724	0	7.09148	36941156	18470578	2719558	95	97.757	3458426263	3514415720	3408773179	251366910	7412	45462643	35041648	17086340	0	195991	1.67218	0	94.858	100	98.3278	36941156	406616	18470578	1	2619674
B10A_WHAIPI005562-27_EHB	0	0.0138259	77.4	60048	100	4.96718	40191930	41006520	35.9	438.4	40460683	545837	0	7.71123	41006520	20503260	2036868	95	98.0135	3848073787	3896477875	3803063067	303267103	10259	52580623	34455488	19216726	0	137968	1.3311	0	84.0244	100	98.6689	41006520	624240	20503260	1	3162108
W153-40_WHAIPI005572-43_EHB	0	0.0138414	134.3	70036	100	6.43825	39451220	40177748	35.8	373.7	39640200	537548	0	6.74861	40177748	20088874	2586743	93	98.1917	3706191729	3753460502	3654426271	258189408	9224	50582294	38501460	18592935	0	237550	1.33792	0	95.8278	100	98.6621	40177748	385489	20088874	1	2711440
W174_WHAIPI005561-14_EHB	0	0.0139515	76.8	67208	100	4.517	35495902	36228844	36	449.1	35734285	494559	0	6.9151	36228844	18114422	1636458	95	97.9769	3411967164	3456275206	3371617295	242277004	9914	47039215	30698308	16971478	0	110668	1.3651	0	84.7344	100	98.6349	36228844	597490	18114422	1	2505262
W177_WHAIPI005565-15_EHB	0	0.0131974	75.6	64717	100	4.66339	35033606	35774028	35.8	453.5	35271174	502854	0	8.72295	35774028	17887014	1668281	95	97.9303	3355482323	3400249389	3317580057	301589819	7693	43783531	30348368	16732141	0	111070	1.40564	0	84.8335	100	98.5944	35774028	608274	17887014	1	3120552
W180_WHAIPI005551-16_EHB	0	0.013712	66	72631	100	4.33212	43152426	44299144	36.1	451.9	43488360	810784	0	6.64375	44299144	22149572	1919091	95	97.4114	4159679983	4233585846	4110202938	283894023	11083	56358965	38346728	20707147	0	122651	1.83025	0	86.5631	100	98.1698	44299144	680808	22149572	1	2943124
W189_WHAIPI005552-17_EHB	0	0.0141031	77.8	65291	100	4.80019	43266122	44166202	36	452.1	43558967	607235	0	7.30243	44166202	22083101	2120060	95	97.9621	4158082734	4212606791	4109388731	311394787	10500	57955179	37119636	20636638	0	142461	1.37489	0	84.0453	100	98.6251	44166202	779400	22083101	1	3225208
W197_WHAIPI005553-18_EHB	0	0.0132805	74.7	61838	100	4.671	42817792	43814442	36	456.7	43123237	691205	0	7.09696	43814442	21907221	2046574	95	97.7253	4112190813	4174471949	4065812052	298779653	10778	53996146	37341282	20492761	0	140598	1.57757	0	85.226	100	98.4224	43814442	696219	21907221	1	3109494
W199_WHAIPI005554-19_EHB	0	0.0141759	143.7	72476	100	5.85377	39460026	40297022	36.2	348.7	39653251	643771	0	7.39427	40297022	20148511	2358893	95	97.9229	3797141460	3856195529	3739762605	288207701	8521	53014584	38668322	18702998	0	209378	1.59756	0	95.9583	100	98.4024	40297022	320015	20148511	1	2979672
W200_WHAIPI005563-20_EHB	0	0.0133215	121.6	136027	100	5.99061	38814860	39518214	36.3	374.4	39012580	505634	0	6.19294	39518214	19759107	2367381	95	98.2202	3736062203	3782293672	3679873919	234561727	10705	49021396	37214270	18090888	0	217883	1.2795	0	94.1699	100	98.7205	39518214	692776	19759107	1	2447340
W22_WHAIPI005556-13_EHB	0	0.0138923	108.4	62330	100	5.03765	34385888	35279668	36.1	409	34615179	664489	0	5.5767	35279668	17639834	1777265	95	97.4666	3304243963	3364484380	3258915122	188965483	8703	45273994	28906320	16226464	0	138378	1.88349	0	81.9348	100	98.1165	35279668	580576	17639834	1	1967442
Y2_WHAIPI005560-21_EHB	0	0.0134992	97.8	77811	100	4.22838	43097212	44420958	36.2	416.5	43428611	992347	0	6.00344	44420958	22210479	1878285	95	97.02	4148217801	4238331920	4092533331	255077432	17635	55245871	34747758	20408462	0	156173	2.23396	0	78.2238	100	97.766	44420958	659940	22210479	1	2666786
Y4-39_WHAIPI005571-42_EHB	0	0.0141098	102.4	61274	100	4.48416	39765960	40737154	35.6	418.1	40037674	699480	0	11.1689	40737154	20368577	1826718	93	97.616	3730270664	3790783564	3687322221	429300404	15682	52027211	31812936	18980651	0	111691	1.71706	0	78.0932	100	98.2829	40737154	684163	20368577	1	4549884
Y4_WHAIPI005555-22_EHB	0	0.0143194	77.4	63704	100	4.56283	41983188	42872122	35.8	453.5	42274851	597271	0	6.29238	42872122	21436061	1956181	94	97.9265	4014898352	4067454142	3967860084	258938464	10200	56817513	36099926	20035403	0	137480	1.39315	0	84.2037	100	98.6069	42872122	753490	21436061	1	2697678
Y5_WHAIPI005558-23_EHB	0	0.0138226	124.3	75665	100	6.67972	43282648	44092242	36	379.7	43502085	590157	0	6.27924	44092242	22046121	2945237	94	98.1639	4131073783	4184008488	4070124001	263609129	9799	56259596	42019990	20355154	0	248206	1.33846	0	95.3002	100	98.6615	44092242	491941	22046121	1	2768656
Y7_WHAIPI005549-24_EHB	0	0.0142784	68.6	44671	100	5.18719	32147864	32809538	35.8	452.9	32370023	439515	0	9.03203	32809538	16404769	1701893	94	97.9833	3071952092	3110680868	3035471458	285552145	6610	43341732	28485496	15374810	0	107523	1.3396	0	86.8208	100	98.6604	32809538	523059	16404769	1	2963368
Y9_WHAIPI005564-25_EHB	0	0.0139256	90.2	66039	100	4.95096	41186850	42043840	36	427.1	41463347	580493	0	6.25522	42043840	21021920	2081575	95	97.9617	3953549791	4005266043	3906252890	251020626	11822	54396836	33652186	19617135	0	144977	1.38069	0	80.0407	100	98.6193	42043840	698712	21021920	1	2629936
b212ABPR_RSZAIPI005425-115_gAHB	0	0.0179114	34.6	52819	100	4.14128	28678532	29483366	36.6	475.7	28906403	576963	0	6.1063	29483366	14741683	1220990	96	97.2702	2777589903	2830707993	2737280667	174007066	4872	49028600	26856588	13687698	0	86687	1.95691	0	91.0906	100	98.0431	29483366	555088	14741683	1	1800344
b214ABPR_RSZAIPI005427-116_gAHB	0	0.018165	37.4	75253	100	4.31292	37837076	38888162	36.7	491.2	38141539	746623	0	6.30315	38888162	19444081	1677214	96	97.2972	3668236085	3736977855	3614548256	237000241	7030	65658448	35116682	17946845	0	117818	1.91992	0	90.3017	100	98.0801	38888162	841825	19444081	1	2451178
b214_RSZAIPI005418-129_gAHB	0	0.0171972	34.8	54698	100	3.57027	31650164	32453744	36.9	474	31880968	572776	0	5.11112	32453744	16226872	1158685	97	97.5239	3097825258	3152079064	3055866371	162365607	6196	52552385	29988616	15299131	0	84087	1.7649	0	92.4042	100	98.2351	32453744	429987	16226872	1	1658750
b218_RSZAIPI005406-130_gAHB	0	0.0175334	46.7	71287	100	3.62999	38534784	39523036	36.9	467.6	38814387	708649	0	10.93	39523036	19761518	1434683	97	97.4996	3767993476	3834878900	3714907155	421876760	10045	65134861	35580246	18519326	0	111170	1.793	0	90.0241	100	98.207	39523036	607288	19761518	1	4319854
b219CAPR_RSZAIPI005063-34_gAHB	0	0.0176826	37.7	67996	100	4.40373	37301634	38186748	36.7	492.9	37564367	622381	0	12.376	38186748	19093374	1681641	97	97.6821	3647223291	3705748354	3595107347	462426149	7748	63570761	34862660	17777731	0	104967	1.62984	0	91.2952	100	98.3702	38186748	755733	19093374	1	4725996
b219_RSZAIPI005415-131_gAHB	0	0.0173959	38.3	75271	100	3.75583	41346556	42189914	37	468.1	41606456	583458	0	9.60311	42189914	21094957	1584581	97	98.001	4045542945	4100591648	3990623713	397115601	10474	69420535	38669120	19812399	0	123603	1.38293	0	91.6549	100	98.6171	42189914	712555	21094957	1	4051542
b21GPR_RSZAIPI005061-32_gAHB	0	0.0168194	34.2	73204	100	3.20014	39126504	40006250	36.8	474.7	39399392	606858	0	5.1284	40006250	20003125	1280256	97	97.801	3836713241	3894230821	3785218770	201761444	10144	63664959	36867054	18819372	0	99599	1.51691	0	92.1532	100	98.4831	40006250	628037	20003125	1	2051680
b220CAPR_RSZAIPI005419-117_gAHB	0	0.0177051	35.2	59509	100	4.31889	32524396	33269056	36.7	470.6	32750697	518359	0	7.84982	33269056	16634528	1436855	96	97.7617	3148659862	3196188501	3104590916	253293724	5533	54967110	29858888	15274848	0	101877	1.55808	0	89.7497	100	98.4419	33269056	873570	16634528	1	2611560
b221CAPR_RSZAIPI005413-119_gAHB	0	0.0178832	52.1	71580	100	4.82338	31351346	32125106	36.8	461.6	31586072	539034	0	9.1104	32125106	16062553	1549517	96	97.5914	3044263566	3093871387	2997466274	284530321	7718	53604231	27755186	14466820	0	127150	1.67792	0	86.3972	100	98.3221	32125106	1038648	16062553	1	2926726
b225_RSZAIPI005403-132_gAHB	0	0.0169844	36	63271	100	3.37733	32415312	33107226	37.1	473.6	32634995	472231	0	4.06152	33107226	16553613	1118139	97	97.9101	3176675543	3221489033	3133789151	131943484	6627	53225455	30617790	15633525	0	82457	1.42637	0	92.4807	100	98.5736	33107226	480549	16553613	1	1344656
b228_RSZAIPI005411-133_gAHB	0	0.0172865	34.8	74897	100	3.61215	39272010	40153496	37	468.6	39532741	620755	0	9.36822	40153496	20076748	1450406	97	97.8047	3846540015	3905266887	3793958764	368672578	10959	65584391	36822936	18791738	0	118617	1.54596	0	91.7054	100	98.454	40153496	708482	20076748	1	3761666
b22GPR_RSZAIPI005062-33_gAHB	0	0.0170428	32.5	64913	100	3.49925	31968138	32619946	36.9	458.8	32172482	447464	0	6.62772	32619946	16309973	1141453	97	98.0018	3135815490	3178281675	3093562861	212086412	7384	52722975	29988450	15278132	0	90111	1.37175	0	91.9329	100	98.6283	32619946	604274	16309973	1	2161960
b238_RSZAIPI005400-135_gAHB	0	0.017193	34.6	80167	100	3.86758	42290470	43108896	37	466.9	42555868	553028	0	7.6212	43108896	21554448	1667271	97	98.1015	4141717180	4194033592	4085702355	322198882	8849	70245358	39488410	20136686	0	129374	1.28286	0	91.6015	100	98.7171	43108896	863613	21554448	1	3285416
b24GPR_RSZAIPI005410-111_gAHB	0	0.0173317	34.2	67444	100	3.61267	36290992	37230374	37.2	476.2	36557611	672763	0	5.59355	37230374	18615187	1345011	97	97.4768	3571364299	3635720555	3521618927	204231061	8652	61035588	34171918	17418679	0	94985	1.80703	0	91.7851	100	98.193	37230374	617403	18615187	1	2082500
b26GPR_RSZAIPI005412-113_gAHB	0	0.0176551	34.9	58662	100	3.66934	33521716	34239558	36.7	479.3	33750661	488897	0	8.34867	34239558	17119779	1256365	96	97.9035	3246599061	3291485967	3201832218	276979306	6694	56528711	31411672	16015960	0	95364	1.42787	0	91.7409	100	98.5721	34239558	637328	17119779	1	2858546
b28_RSZAIPI005416-123_gAHB	0	0.01773	37.4	67914	100	3.46979	39385304	40301092	36.6	472.7	39666445	634647	0	5.13334	40301092	20150546	1398364	95	97.7276	3809194743	3867404940	3756982427	200226028	7556	66611246	37196750	19051266	0	108523	1.57476	0	92.2971	100	98.4252	40301092	516150	20150546	1	2068794
b29CPR_RSZAIPI005420-114_gAHB	0	0.0172383	32.8	53318	100	3.11941	30145270	30889416	36.7	475.1	30360756	528660	0	3.18863	30889416	15444708	963567	96	97.5909	2920318271	2969179124	2880866948	95149357	6000	49661357	28525542	14520428	0	71278	1.71146	0	92.3473	100	98.2885	30889416	471466	15444708	1	984950
b29_RSZAIPI005414-125_gAHB	0	0.0168188	36.8	57170	100	3.34171	33066766	33733996	36.9	478.3	33273756	460240	0	8.69328	33733996	16866998	1127294	97	98.0221	3231161362	3274454007	3190086381	286988626	9513	53653343	31330084	16029631	0	81898	1.36432	0	92.8739	100	98.6357	33733996	402866	16866998	1	2932590
b2B14-2_RSZAIPI005422-92_EHB	0	0.0129633	38.4	77025	100	3.54182	45537494	46643512	37.1	473.4	45860800	782712	0	5.73289	46643512	23321756	1652027	97	97.6288	4467568719	4542387912	4417311230	261598040	13768	57262879	42686292	21883588	0	112843	1.67807	0	91.516	100	98.3219	46643512	729824	23321756	1	2674020
b2BA4PR_RSZAIPI005417-122_gAHB	0	0.0176184	35.8	51183	100	4.08576	31141314	32278696	36.5	473	31361208	917488	0	12.23	32278696	16139348	1318830	95	96.4764	3007148797	3092512604	2965712839	380223943	6100	52251047	29217214	14906298	0	92394	2.84239	0	90.5155	100	97.1576	32278696	559275	16139348	1	3947672
b2C10A_RSZAIPI005501-155_AHB	0	0.0204293	50	85854	100	4.59127	35489706	36406226	36.7	469.4	35768932	637294	0	8.11078	36406226	18203113	1671507	96	97.4825	3445072655	3503407285	3387049761	288352995	10686	69195162	31496454	16378074	0	138246	1.75051	0	86.5139	100	98.2495	36406226	1193342	18203113	1	2952828
b2C11A_RSZAIPI005502-159_AHB	0	0.0199914	40.2	71950	100	4.52016	34302616	35289862	36.6	467.6	34566981	722881	0	7.19817	35289862	17644931	1595158	96	97.2025	3325777388	3392752812	3271086209	247000583	7739	65393725	31473484	16113308	0	119168	2.04841	0	89.1856	100	97.9516	35289862	899057	17644931	1	2540226
b2C12A_RSZAIPI005503-160_AHB	0	0.0187548	41.8	77336	100	4.5428	37884128	38818372	36.7	479.5	38175108	643264	0	9.18842	38818372	19409186	1763441	96	97.5933	3674750555	3733815931	3618216728	348046082	8108	67858764	34190238	17572628	0	139687	1.65711	0	88.0775	100	98.3429	38818372	1209695	19409186	1	3566794
b2C16A_RSZAIPI005504-161_AHB	0	0.0192431	41.5	70929	100	4.19046	37047070	38087392	36.6	463.1	37348965	738427	0	7.30564	38087392	19043696	1596036	96	97.2686	3588926725	3656825764	3533262638	270120750	8021	67990794	34118240	17580039	0	124732	1.93877	0	89.5788	100	98.0612	38087392	791203	19043696	1	2782526
b2C17A_RSZAIPI005505-162_AHB	0	0.0197304	42.2	52341	100	4.03739	25742566	26436118	37.2	469.8	25922748	513370	0	6.87831	26436118	13218059	1067328	97	97.3765	2533485708	2582673963	2494166903	179231622	5936	49210944	23524146	12120713	0	89418	1.94193	0	88.9849	100	98.0581	26436118	640497	13218059	1	1818358
b2C1A_RSZAIPI005495-147_AHB	0	0.0197583	42.5	64645	100	4.02983	31921886	32918170	36.8	466.9	32146917	771253	0	6.63388	32918170	16459085	1326546	96	96.9735	3090390169	3162382764	3042329775	211373525	7338	60111389	29626612	15218655	0	97425	2.34294	0	90.0008	100	97.6571	32918170	623967	16459085	1	2183752
b2C20A_RSZAIPI005506-167_AHB	0	0.0200264	38.6	90100	100	3.87818	41690040	42679158	37.2	470.8	41986755	692403	0	7.09762	42679158	21339579	1655173	97	97.6824	4099061452	4164701151	4035141467	298118185	8948	80809205	38590024	19800792	0	132141	1.62234	0	90.4189	100	98.3777	42679158	889620	21339579	1	3029206
b2C23A_RSZAIPI005507-169_AHB	0	0.019189	41	87251	100	3.85918	44948218	46141544	37.1	470.7	45278973	862571	0	7.69185	46141544	23070772	1780687	97	97.4138	4415818132	4497773374	4349196908	348975635	9583	83456598	41524732	21405549	0	145228	1.8694	0	89.9942	100	98.1306	46141544	896887	23070772	1	3549138
b2C25A_RSZAIPI005508-170_AHB	0	0.0189991	40	88083	100	4.09155	42349626	43585094	37.2	472.5	42689194	895900	0	7.98682	43585094	21792547	1783307	97	97.1654	4167995014	4253195168	4102499477	342606848	10477	77943995	38991462	20029594	0	137898	2.05552	0	89.4605	100	97.9445	43585094	985490	21792547	1	3481062
b2C2A_RSZAIPI005496-148_AHB	0	0.0198265	39.1	61977	100	3.86442	30194604	30899416	36.8	477.3	30417812	481604	0	5.85403	30899416	15449708	1194083	96	97.719	2924912875	2969016339	2879849607	175434563	6793	57097275	28106430	14406866	0	87797	1.55862	0	90.961	100	98.4414	30899416	586851	15449708	1	1808862
b2C5A_RSZAIPI005497-149_AHB	0	0.0194356	58.3	68314	100	4.33592	33945644	34862548	36.6	478.8	34194511	668037	0	8.20747	34862548	17431274	1511611	95	97.3699	3284662570	3346016754	3232826022	278590377	7555	62831983	30390976	15938801	0	129527	1.9162	0	87.1737	100	98.0838	34862548	853388	17431274	1	2861332
b2C7A_RSZAIPI005498-150_AHB	0	0.0200888	41.9	59672	100	3.90019	32334168	33032854	36.4	490.2	32564745	468109	0	6.64502	33032854	16516427	1288344	95	97.8849	3120927371	3163246266	3073471034	212849154	6645	61742414	30066976	15445028	0	101631	1.4171	0	91.0214	100	98.5829	33032854	605086	16516427	1	2195040
b2C8A_RSZAIPI005499-152_AHB	0	0.0197332	52.6	51838	100	3.98097	28841182	29692570	36.3	476.1	29077524	615046	0	6.43105	29692570	14846285	1182051	95	97.1327	2781808818	2837808726	2738085527	184615751	6332	54031071	26426668	13797531	0	91358	2.07138	0	89.0009	100	97.9286	29692570	499659	14846285	1	1909544
b2C9A_RSZAIPI005500-153_AHB	0	0.0195642	45	76517	100	4.20142	36442458	37330422	36.7	462.4	36709963	620459	0	6.70537	37330422	18665211	1568408	96	97.6213	3531334107	3588274106	3475433800	242625795	9723	67994225	33354962	17241742	0	120227	1.66207	0	89.3506	100	98.3379	37330422	829160	18665211	1	2503142
b2M11-1_RSZAIPI005064-35_AHB	0	0.0161606	36.5	55215	100	3.41914	30752550	31576936	36.8	476.9	30965052	611884	0	5.21318	31576936	15788468	1079660	97	97.3893	3014373205	3072817558	2974520424	161840433	6668	48069997	28894250	14746167	0	87401	1.93776	0	91.5043	100	98.0622	31576936	529063	15788468	1	1646162
b2M26_RSZAIPI005065-37_AHB	0	0.0206239	41	78526	100	4.54587	31450682	32166126	36.9	453.6	31664183	501943	0	16.1999	32166126	16083063	1462231	97	97.7758	3088364212	3135929389	3035011811	511905239	8850	62593643	28515070	14594792	0	115824	1.56047	0	88.6494	100	98.4395	32166126	997798	16083063	1	5210884
b2M28_RSZAIPI005066-39_AHB	0	0.0188709	35.5	62002	100	3.65495	31524410	32239578	36.9	480.2	31741450	498128	0	5.60227	32239578	16119789	1178340	97	97.7817	3092249974	3139420807	3046854490	177248509	6565	57496908	29507188	15046915	0	85675	1.54508	0	91.5247	100	98.4549	32239578	619081	16119789	1	1806148
b2M30_RSZAIPI005401-139_AHB	0	0.0151826	34.7	44339	100	3.81303	29273826	29873614	36.8	476.5	29458299	415315	0	6.51779	29873614	14936807	1139091	97	97.9922	2858866526	2898049115	2824667563	190201616	5597	42885746	27410898	13997458	0	78933	1.39024	0	91.7562	100	98.6098	29873614	548725	14936807	1	1947098
b2M31_RSZAIPI005404-140_AHB	0	0.0172082	44.7	58954	100	4.37536	30466082	31159266	36.8	468.5	30689247	470019	0	8.02244	31159266	15579633	1363329	96	97.7754	2955305502	2998429708	2912701169	243516178	7327	50122312	27373352	14235688	0	106267	1.50844	0	87.8498	100	98.4916	31159266	871697	15579633	1	2499734
b2M33_RSZAIPI005490-141_AHB	0	0.0179212	37.6	57702	100	3.85907	30509904	31194066	36.8	477.1	30727289	466777	0	7.93093	31194066	15597033	1203801	96	97.8068	2956680220	2999578975	2914873515	239611551	8579	52238013	28326342	14508426	0	88428	1.49636	0	90.8068	100	98.5036	31194066	643527	15597033	1	2473978
b2M34_RSZAIPI005491-142_AHB	0	0.0167546	39.3	57887	100	3.82439	28903090	29558754	36.9	468.9	29113712	445042	0	6.45692	29558754	14779377	1130443	96	97.7818	2803034662	2844147553	2764452804	184768388	8457	46317367	26702390	13707057	0	85413	1.50562	0	90.3367	100	98.4944	29558754	639524	14779377	1	1908584
b2M39_RSZAIPI005067-40_AHB	0	0.0155845	39	67978	100	4.2239	33545694	34535524	36.9	479.1	33800972	734552	0	15.2309	34535524	17267762	1458746	97	97.1339	3296426509	3366560367	3249175654	517556790	6823	50636742	30208638	15440541	0	110749	2.12695	0	87.4712	100	97.8731	34535524	1209648	17267762	1	5260084
b2M42_RSZAIPI005492-143_AHB	0	0.0135722	44.8	60677	100	4.14668	35636774	36633066	36.9	464	35909688	723378	0	9.52809	36633066	18316533	1519055	96	97.2803	3458463596	3525649712	3415459821	338172096	8115	46355450	32219642	16662377	0	116133	1.97466	0	87.9523	100	98.0253	36633066	1009713	18316533	1	3490432
b2M44_RSZAIPI005493-145_AHB	0	0.0209693	62.1	66051	100	4.57664	28446346	29219172	36.8	469.6	28668073	551099	0	7.48524	29219172	14609586	1337256	96	97.3551	2759502506	2809890534	2712090784	212477420	7811	56870638	24792992	13170236	0	109572	1.88609	0	84.8518	100	98.1139	29219172	904620	14609586	1	2187126
b2M48_RSZAIPI005494-146_AHB	0	0.0200119	49.9	76459	100	4.77844	32431088	33167422	36.9	476.3	32668899	498523	0	9.44134	33167422	16583711	1584884	96	97.7799	3148750795	3194278300	3096466665	305119088	10493	61966111	28415566	14760813	0	131029	1.50305	0	85.6731	100	98.4969	33167422	1298542	16583711	1	3131448
b2W144_RSZAIPI005409-93_EHB	0	0.0136712	37.7	54972	100	3.3473	34925604	35846472	37	468.9	35165885	680587	0	10.2957	35846472	17923236	1199888	97	97.4311	3417668564	3482399650	3378140048	360945438	9318	46183144	32871324	16850485	0	90337	1.89862	0	91.7003	100	98.1014	35846472	495865	17923236	1	3690654
b2W172_RSZAIPI005398-94_EHB	0	0.0129145	36.9	77925	100	3.74799	45476986	46449104	37.1	484.5	45753810	695294	0	7.22342	46449104	23224552	1740906	97	97.9071	4455348871	4521535411	4405542354	329938527	11928	56895294	41779904	21346706	0	125370	1.49689	0	89.9477	100	98.5031	46449104	1239123	23224552	1	3355214
b2W187-1_RSZAIPI005060-31_EHB	0	0.013474	33	73455	100	3.84139	39416340	40390380	37	476.2	39705274	685106	0	7.54742	40390380	20195190	1551551	97	97.5884	3874261307	3939799610	3828362168	300107330	8648	51583545	36779618	18731208	0	106271	1.69621	0	91.0603	100	98.3038	40390380	857387	20195190	1	3048432
b2W190_RSZAIPI005405-95_EHB	0	0.0137644	32.8	63064	100	3.62063	38171822	38965448	37.2	474.2	38410479	554969	0	9.99347	38965448	19482724	1410795	97	97.9633	3742488655	3795429555	3699258417	382188562	10230	50918030	35756628	18194633	0	103579	1.42426	0	91.765	100	98.5757	38965448	771171	19482724	1	3894002
b2W193_RSZAIPI005408-96_EHB	0	0.0132653	39.7	58561	100	4.63698	35989210	36799736	37.1	467.2	36220647	579089	0	8.96614	36799736	18399868	1706396	97	97.7975	3524809024	3580018762	3484225095	320568072	9892	46219170	33359982	17129215	0	101950	1.57362	0	90.6528	100	98.4264	36799736	733702	18399868	1	3299516
b2W198_RSZAIPI005421-97_EHB	0	0.0133171	32.5	46306	100	3.74912	33220094	33981724	36.8	469.9	33429976	551748	0	10.3381	33981724	16990862	1274016	96	97.7587	3242956699	3295297485	3207684532	342253512	7310	42716962	31477898	16049517	0	88899	1.62366	0	92.6318	100	98.3763	33981724	456009	16990862	1	3513056
b2Y10-2_RSZAIPI005407-102_EHB	0	0.0132744	28.2	43018	100	3.63348	29412392	30049296	37.2	465.8	29586773	462523	0	6.58895	30049296	15024648	1091836	97	97.8805	2891376597	2935748041	2860268584	193903017	5950	37968441	27913474	14166206	0	66837	1.53921	0	92.8923	100	98.4608	30049296	464296	15024648	1	1979934
b2Y13-2_RSZAIPI005424-106_EHB	0	0.0138887	35.1	45332	100	3.35853	27761584	28453472	37.2	475.2	27943147	510325	0	6.68799	28453472	14226736	955617	97	97.5684	2728555811	2777432853	2697098358	186780480	8142	37459265	26203562	13360540	0	65629	1.79354	0	92.0927	100	98.2065	28453472	436268	14226736	1	1902964
b2Y19-3_RSZAIPI005426-107_EHB	0	0.0141114	38.1	44759	100	3.67397	29480454	30121072	37.1	473.5	29671518	449554	0	5.42038	30121072	15060536	1106638	97	97.8732	2896643427	2939605004	2862892946	159658959	6472	40399325	27679528	14182846	0	75284	1.49249	0	91.8942	100	98.5075	30121072	465424	15060536	1	1632676
b2Y25-2_RSZAIPI005402-108_EHB	0	0.0132179	33.5	35296	100	3.64746	25748904	26374994	37	470.3	25926419	448575	0	6.56404	26374994	13187497	962017	97	97.6262	2529361489	2572299622	2501156242	169861764	5042	33060103	24360092	12437147	0	66512	1.70076	0	92.3606	100	98.2992	26374994	360518	13187497	1	1731266
b2Y41-1_RSZAIPI005399-109_EHB	0	0.0133361	36.5	45451	100	3.80379	30849882	31674938	37.1	481.1	31070019	604919	0	6.05585	31674938	15837469	1204847	97	97.3952	3032592756	3090528128	2997705196	187836890	6478	39977623	28925182	14772101	0	82607	1.90977	0	91.3188	100	98.0902	31674938	551689	15837469	1	1918186
b2Y6-1_RSZAIPI005423-98_EHB	0	0.0129995	29.4	57430	100	2.85814	35989680	36785986	37.2	470.6	36213435	572551	0	5.84914	36785986	18392993	1051394	97	97.8353	3537804870	3592596165	3500309712	210847733	10347	45502299	34445904	17479494	0	68477	1.55644	0	93.6387	100	98.4436	36785986	433426	18392993	1	2151664
